# Supplementary material for: Complete Mitochondrial Genome of Haemulon plumierii (Lacepède, 1801) Supports Its Use as a Sentinel Reef Fish
Source: Genes (Basel). 2026 May 20;17(5):585. doi: 10.3390/genes17050585 (PMC13206589; doi:10.3390/genes17050585)
Supplement: Supplementary file 1 [file genes-17-00585-s001.zip]

Archive with 1 entries (1 files):
- genes-4299388-supplementary.pdf
